# Supplementary material for: Gender Matters: The Relationship between Social Anxiety and Alcohol-Related Consequences
Source: PLoS One. 2014 Dec 26;9(12):e115361. doi: 10.1371/journal.pone.0115361 (PMC4277359; doi:10.1371/journal.pone.0115361)
Supplement: S1 File — Data file for analyses presented in this paper. (XLSX) [file pone.0115361.s001.xlsx]

## Sheet: Dataset for Public Access 8.26.
Sex	Age	CollYear	White	Black	Hispanic	AmerIndian	Arab	Asian	PacIsl	NotProv	D1to30DaysDrank	D1to30AveEpQuant	D1to30Quantity	SIASTotal	SPSTotal	SIASCutoff	SPSCutoff	SIASSSPSCutoff	SexXSADichInt	D1to30TotalARCs	SocialARCs	PhysicalARCs	PersonalARCs	RoleARCs	NorSocARCs	NorPhyARCs	NorPersARCs	NorRoleARCs
1	21	3	1								5	2.2	11	18	27	0	1	1	1	15	1	6	4	4	2	6	3	4
1	21	4	1								2	2.5	5	22	16	0	0	0	0	0	0	0	0	0	0	0	0	0
1	19	1	1								3	5.66667	17	6	5	0	0	0	0	7	2	4	1	0	2	4	1	0
1	21	3		1							7	9.71429	68	6	4	0	0	0	0	23	1	16	0	3	4	16	0	3
1	20	3	1								2	2	4	7	10	0	0	0	0	2	0	2	0	0	0	2	0	0
1	19	1						1	1		3	2.66667	8	23	18	0	0	0	0	6	2	4	0	0	2	4	0	0
1	20	2	1								2	12	24	38	19	1	0	1	1	0	0	0	0	0	0	0	0	0
1	20	2						1			1	1	1	25	19	0	0	0	0	0	0	0	0	0	0	0	0	0
1	18	1	1								5	7.2	36	26	26	0	1	1	1	23	1	11	7	3	5	11	4	3
1	20	3		1							3	3.33333	10	5	0	0	0	0	0	2	0	2	0	0	0	2	0	0
1	18	1	1								2	11.5	23	31	25	0	1	1	1	15	0	6	7	2	0	6	7	2
1	21	4	1								5	4.4	22	2	4	0	0	0	0	4	1	1	2	0	1	1	2	0
1	18	1	1								4	7.5	30	31	33	0	1	1	1	17	3	10	1	3	3	10	1	3
1	21	3	1		1			1			3	6.66667	20	55	30	1	1	1	1	6	0	4	2	0	1	4	1	0
1	22	4	1								3	2.66667	8	3	0	0	0	0	0	0	0	0	0	0	0	0	0	0
1	18	1	1								6	5.5	33	16	10	0	0	0	0	12	3	7	0	2	3	7	0	2
1	19	1	1								7	4.42857	31	17	8	0	0	0	0	10	0	7	3	0	0	7	3	0
1	20	2	1								9	7	63	9	12	0	0	0	0	7	0	6	1	0	0	6	1	0
1	22	4	1								3	5	15	2	0	0	0	0	0	2	0	2	0	0	0	2	0	0
1	19	1	1								3	4.66667	14	19	16	0	0	0	0	8	1	5	0	2	1	5	0	2
1	20	3	1								2	5.5	11	17	0	0	0	0	0	3	0	2	1	0	0	2	1	0
1	19	2	1								7	9.28571	65	55	35	1	1	1	1	43	4	21	9	8	6	21	8	8
1	18	1	1								2	3.5	7	15	5	0	0	0	0	7	0	7	0	0	0	7	0	0
1	18	1	1								1	5	5	26	15	0	0	0	0	0	0	0	0	0	0	0	0	0
1	18	1	1								4	4.75	19	27	12	0	0	0	0	10	2	7	1	0	2	7	1	0
1	18	1	1								3	6.33333	19	15	4	0	0	0	0	4	0	4	0	0	0	4	0	0
1	18	1	1								6	4.83333	29	29	15	0	0	0	0	18	1	12	3	2	3	12	1	2
1	20	2	1								1	7	7	21	28	0	1	1	1	0	0	0	0	0	0	0	0	0
1	19	1	1								2	9.5	19	25	14	0	0	0	0	9	3	2	2	2	3	2	2	2
1	20	2	1								3	1.33333	4	16	10	0	0	0	0	1	0	0	1	0	1	0	0	0
1	19	1						1			2	1.5	3	39	23	1	0	1	1	0	0	0	0	0	0	0	0	0
1	21	4						1			2	3	6	40	14	1	0	1	1	3	0	2	1	0	0	2	1	0
1	20	3	1								1	1	1	28	20	0	0	0	0	0	0	0	0	0	0	0	0	0
1	21	4						1			3	3.33333	10	21	21	0	0	0	0	6	0	2	0	4	0	2	0	4
1	19	2						1			4	2.25	9	35	16	1	0	1	1	6	4	0	2	0	6	0	0	0
1	21	3	1								4	4.5	18	31	16	0	0	0	0	4	1	1	2	0	1	1	2	0
1	18	1	1								3	8	24	37	29	1	1	1	1	8	2	5	1	0	2	5	1	0
1	19	1	1								5	6.8	34	26	15	0	0	0	0	4	0	4	0	0	0	4	0	0
1	22	3	1		1						5	6.6	33	5	2	0	0	0	0	11	2	8	1	0	2	8	1	0
1	21	4	1								11	5.27273	58	24	16	0	0	0	0	25	0	22	3	0	0	22	3	0
1	18	1	1								2	2.5	5	32	31	0	1	1	1	0	0	0	0	0	0	0	0	0
1	19	1	1								10	7.8	78	6	3	0	0	0	0	13	1	9	2	1	2	9	1	1
1	19	1	1								3	3	9	26	16	0	0	0	0	4	0	4	0	0	0	4	0	0
1	18	1	1								4	9	36	21	32	0	1	1	1	28	5	11	4	8	5	11	4	8
1	22	4	1								3	11	33	7	10	0	0	0	0	2	0	2	0	0	0	2	0	0
1	20	3	1								2	4	8	40	11	1	0	1	1	2	1	0	1	0	1	0	1	0
1	18	1	1								1	5	5	31	24	0	1	1	1	0	0	0	0	0	0	0	0	0
1	21	3						1			3	4.66667	14	12	12	0	0	0	0	7	0	5	1	1	0	5	1	1
1	19	2	1								6	7.33333	44	14	21	0	0	0	0	31	5	12	5	9	5	12	5	9
1	21	4	1								2	4.5	9	25	13	0	0	0	0	0	0	0	0	0	0	0	0	0
1	18	1	1								5	5.2	26	41	25	1	1	1	1	45	11	14	8	12	11	14	8	12
1	20	3		1							2	2	4	7	7	0	0	0	0	0	0	0	0	0	0	0	0	0
1	19	1	1								3	4.66667	14	20	5	0	0	0	0	9	0	0	6	3	0	0	6	3
1	18	1	1								6	6.83333	41	12	7	0	0	0	0	6	2	3	1	0	2	3	1	0
1	21	1						1			1	5	5	38	45	1	1	1	1	0	0	0	0	0	0	0	0	0
1	19	1	1								4	2.5	10	47	14	1	0	1	1	2	0	2	0	0	0	2	0	0
1	20	2	1								6	7.33333	44	28	30	0	1	1	1	19	1	10	3	5	1	10	3	5
1	22	4	1								8	7.5	60	48	31	1	1	1	1	23	2	14	6	0	5	14	4	0
1	18	1			1						4	6.25	25	13	4	0	0	0	0	3	1	2	0	0	1	2	0	0
1	22	4	1								7	6.42857	45	25	60	0	1	1	1	32	3	18	6	5	9	18	0	5
1	18	1	1								2	5.5	11	10	19	0	0	0	0	1	0	1	0	0	0	1	0	0
1	20	2	1								5	9.2	46	25	35	0	1	1	1	4	0	4	0	0	0	4	0	0
1	18	1	1								3	5	15	17	5	0	0	0	0	3	0	2	1	0	0	2	1	0
1	20	2	1								2	3.5	7	35	14	1	0	1	1	3	0	2	0	1	0	2	0	1
1	21	4	1								2	3.5	7	8	2	0	0	0	0	0	0	0	0	0	0	0	0	0
1	21	4	1								6	1.5	9	13	15	0	0	0	0	7	1	2	1	2	2	2	1	2
1	19	1	1								1	2	2	23	6	0	0	0	0	0	0	0	0	0	0	0	0	0
1	19	1	1								2	9	18	44	24	1	1	1	1	13	2	5	3	3	2	5	3	3
1	20	3	1								2	5	10	19	15	0	0	0	0	4	0	3	0	1	0	3	0	1
1	19	2						1			3	2.66667	8	15	12	0	0	0	0	0	0	0	0	0	0	0	0	0
1	19	2	1								1	4	4	60	58	1	1	1	1	0	0	0	0	0	0	0	0	0
1	19	1	1								5	3.6	18	46	33	1	1	1	1	12	4	4	2	2	4	4	2	2
1	18	1	1								4	4.25	17	8	0	0	0	0	0	0	0	0	0	0	0	0	0	0
1	21	4	1								4	3.5	14	22	17	0	0	0	0	2	0	1	0	0	1	1	0	0
1	22	3	1								4	2.5	10	43	42	1	1	1	1	0	0	0	0	0	0	0	0	0
1	21	3	1								6	4.66667	28	35	15	1	0	1	1	8	2	5	0	1	2	5	0	1
1	20	3	1								2	5.5	11	32	45	0	1	1	1	15	0	7	4	4	1	7	3	4
1	19	1	1								4	4.75	19	25	16	0	0	0	0	4	2	1	1	0	2	1	1	0
1	21	3	1								1	4	4	14	21	0	0	0	0	0	0	0	0	0	0	0	0	0
1	23	5					1				4	2	8	12	6	0	0	0	0	0	0	0	0	0	0	0	0	0
1	18	1	1								6	4.5	27	40	34	1	1	1	1	8	1	6	1	0	1	6	1	0
1	18	1	1								1	2	2	33	40	0	1	1	1	0	0	0	0	0	0	0	0	0
1	21	3	1								1	2	2	12	7	0	0	0	0	0	0	0	0	0	0	0	0	0
1	25	4	1								2	9	18	68	43	1	1	1	1	1	0	0	0	1	0	0	0	1
1	20	3	1								4	3.75	15	0	0	0	0	0	0	3	1	2	0	0	1	2	0	0
1	19	2	1								5	3	15	7	10	0	0	0	0	1	0	0	1	0	0	0	1	0
1	19	2	1								1	4	4	7	5	0	0	0	0	2	1	0	1	0	1	0	1	0
1	22	4	1								3	3.66667	11	20	4	0	0	0	0	2	0	0	1	1	1	0	0	1
1	20	2	1								5	5.8	29	1	8	0	0	0	0	0	0	0	0	0	0	0	0	0
1	21	3	1								4	3.75	15	24	19	0	0	0	0	2	0	0	1	1	0	0	1	1
1	19	1	1								5	11	55	20	10	0	0	0	0	4	0	4	0	0	0	4	0	0
1	19	1	1								2	7.5	15	32	24	0	1	1	1	5	0	5	0	0	0	5	0	0
1	21	3	1								4	4.25	17	16	20	0	0	0	0	6	1	4	1	0	2	4	0	0
1	20	2	1								1	12	12	18	30	0	1	1	1	0	0	0	0	0	0	0	0	0
1	20	2	1								3	3	9	21	25	0	1	1	1	0	0	0	0	0	0	0	0	0
1	21	4	1								2	7	14	37	30	1	1	1	1	1	1	0	0	0	1	0	0	0
1	19	2	1								4	5	20	33	27	0	1	1	1	9	0	6	2	1	0	6	2	1
1	19	2	1								3	8.66667	26	14	2	0	0	0	0	4	0	2	1	1	1	2	0	1
1	18	1	1								4	13.5	54	15	10	0	0	0	0	20	6	7	6	1	7	7	5	1
1	20	2	1								4	6.75	27	24	13	0	0	0	0	11	2	8	1	0	2	8	1	0
1	20	2	1								2	6.5	13	22	34	0	1	1	1	5	0	3	1	1	0	3	1	1
1	19	1	1								5	7.2	36	7	9	0	0	0	0	10	0	4	5	1	1	4	4	1
1	18	1	1								2	3.5	7	18	8	0	0	0	0	0	0	0	0	0	0	0	0	0
1	19	2	1								1	1	1	21	5	0	0	0	0	0	0	0	0	0	0	0	0	0
1	19	1	1								1	1	1	16	16	0	0	0	0	0	0	0	0	0	0	0	0	0
1	22	4	1								2	7.5	15	18	27	0	1	1	1	0	0	0	0	0	0	0	0	0
1	20	3	1								2	2	4	3	0	0	0	0	0	0	0	0	0	0	0	0	0	0
1	19	2	1								3	4	12	19	11	0	0	0	0	1	0	1	0	0	0	1	0	0
1	21	3	1								6	4.5	27	13	14	0	0	0	0	4	0	3	1	0	0	3	1	0
1	19	2	1								1	4	4	26	17	0	0	0	0	0	0	0	0	0	0	0	0	0
1	20	3	1								1	3	3	6	0	0	0	0	0	0	0	0	0	0	0	0	0	0
1	18	1	1								1	3	3	15	12	0	0	0	0	1	0	0	0	1	0	0	0	1
1	19	1	1								5	9.4	47	15	4	0	0	0	0	7	0	4	3	0	1	4	2	0
1	21	4	1								5	5.2	26	31	15	0	0	0	0	8	1	5	2	0	1	5	2	0
1	21	4	1								2	1	2	27	25	0	1	1	1	1	0	0	0	0	1	0	0	0
1	21	4	1								5	5	25	1	6	0	0	0	0	10	2	6	2	0	2	6	2	0
1	20	2	1								2	2	4	7	3	0	0	0	0	1	0	1	0	0	0	1	0	0
1	19	2	1								3	5.33333	16	24	9	0	0	0	0	0	0	0	0	0	0	0	0	0
1	22	4	1								5	5.8	29	19	20	0	0	0	0	6	1	4	1	0	1	4	1	0
1	18	1	1								7	20.2857	142	18	19	0	0	0	0	24	1	6	14	2	9	6	7	2
1	21	4	1								3	5	15	11	26	0	1	1	1	15	0	10	5	0	1	10	4	0
1	23	5		1							2	1.5	3	10	12	0	0	0	0	1	1	0	0	0	1	0	0	0
1	21	4	1								5	2.8	14	23	15	0	0	0	0	4	1	2	1	0	1	2	1	0
1	19	1	1		1						2	7	14	42	21	1	0	1	1	5	1	3	0	1	1	3	0	1
1	21	4	1								3	2.66667	8	15	14	0	0	0	0	3	0	3	0	0	0	3	0	0
1	19	1	1								2	5.5	11	29	24	0	1	1	1	10	2	4	2	2	2	4	2	2
1	20	2	1								2	2.5	5	27	16	0	0	0	0	3	0	3	0	0	0	3	0	0
1	20	3						1			1	5	5	23	35	0	1	1	1	3	0	3	0	0	0	3	0	0
1	21	4	1								7	4.28571	30	14	5	0	0	0	0	4	0	3	0	1	0	3	0	1
1	18	1	1								2	3.5	7	5	6	0	0	0	0	3	0	2	1	0	1	2	0	0
1	18	1	1								2	5.5	11	33	27	0	1	1	1	4	1	3	0	0	1	3	0	0
1	20	2	1								2	1.5	3	18	20	0	0	0	0	0	0	0	0	0	0	0	0	0
1	19	2					1				1	1	1	32	11	0	0	0	0	0	0	0	0	0	0	0	0	0
1	22	4	1								6	2.5	15	16	12	0	0	0	0	2	0	2	0	0	0	2	0	0
1	18	1						1			4	3.75	15	45	34	1	1	1	1	6	0	4	1	0	1	4	1	0
1	20	2	1								2	4	8	11	7	0	0	0	0	1	0	1	0	0	0	1	0	0
1	22	4	1								6	3.33333	20	44	35	1	1	1	1	0	0	0	0	0	0	0	0	0
1	20	3	1		1						4	4.75	19	23	22	0	0	0	0	5	1	1	0	3	1	1	0	3
1	19	1	1								6	4.66667	28	9	10	0	0	0	0	14	0	10	2	1	2	10	1	1
1	22	4	1								7	8.57143	60	30	6	0	0	0	0	24	1	7	6	6	10	7	1	6
1	19	1	1								3	4.66667	14	21	20	0	0	0	0	4	0	3	0	1	0	3	0	1
1	19	2	1								5	11	55	38	18	1	0	1	1	12	0	6	5	1	0	6	5	1
1	18	1						1			8	3.625	29	20	19	0	0	0	0	0	0	0	0	0	0	0	0	0
1	21	4	1		1						2	3.5	7	10	6	0	0	0	0	4	0	2	1	1	0	2	1	1
1	19	2	1								2	2.5	5	32	17	0	0	0	0	0	0	0	0	0	0	0	0	0
1	22	4	1								2	11	22	27	23	0	0	0	0	3	1	0	2	0	1	0	2	0
1	23	5	1								3	7	21	34	24	1	1	1	1	0	0	0	0	0	0	0	0	0
1	19	1					1				1	9	9	13	19	0	0	0	0	4	1	3	0	0	1	3	0	0
1	23	4								1	6	4	24	21	40	0	1	1	1	13	8	0	5	0	8	0	5	0
1	19	1					1				4	5	20	20	28	0	1	1	1	8	2	2	4	0	2	2	4	0
1	20	3			1						1	2	2	23	19	0	0	0	0	0	0	0	0	0	0	0	0	0
1	18	1	1								4	5.75	23	16	10	0	0	0	0	3	0	3	0	0	0	3	0	0
1	19	1	1								1	5	5	13	1	0	0	0	0	1	0	1	0	0	0	1	0	0
1	20	2	1								2	5.5	11	23	28	0	1	1	1	1	0	1	0	0	0	1	0	0
1	20	2	1								2	2	4	56	45	1	1	1	1	0	0	0	0	0	0	0	0	0
1	23	5	1		1						8	6.125	49	23	21	0	0	0	0	9	5	2	2	0	5	2	2	0
1	21	4	1								3	2	6	5	11	0	0	0	0	1	0	1	0	0	0	1	0	0
1	21	4	1								1	4	4	14	15	0	0	0	0	3	1	2	0	0	1	2	0	0
1	20	3	1								3	6.66667	20	23	21	0	0	0	0	5	0	5	0	0	0	5	0	0
1	19	1		1							2	4.5	9	16	13	0	0	0	0	3	0	0	3	0	1	0	2	0
1	19	1	1								3	6	18	18	12	0	0	0	0	10	0	8	2	0	0	8	2	0
1	21	3						1			1	5	5	32	48	0	1	1	1	3	1	2	0	0	1	2	0	0
1	18	1	1								1	1	1	6	7	0	0	0	0	0	0	0	0	0	0	0	0	0
1	21	3	1								3	5.33333	16	17	1	0	0	0	0	3	0	3	0	0	0	3	0	0
1	20	3	1								5	5	25	6	0	0	0	0	0	4	0	3	1	0	1	3	0	0
1	20	2	1								4	4.75	19	52	46	1	1	1	1	5	0	3	1	1	0	3	1	1
1	22	5	1								8	8	64	6	17	0	0	0	0	28	2	19	4	3	2	19	4	3
1	19	2	1								4	5	20	21	14	0	0	0	0	4	0	4	0	0	0	4	0	0
1	18	1	1								6	7.16667	43	22	22	0	0	0	0	6	1	4	1	0	1	4	1	0
1	23	5	1								6	4.16667	25	12	2	0	0	0	0	1	0	1	0	0	0	1	0	0
1	20	3	1								4	5	20	27	34	0	1	1	1	6	0	4	2	0	0	4	2	0
1	21	4	1								1	3	3	20	22	0	0	0	0	0	0	0	0	0	0	0	0	0
1	19	1	1								6	6.33333	38	11	6	0	0	0	0	12	2	6	2	2	2	6	2	2
1	20	2	1								1	6	6	3	5	0	0	0	0	2	0	2	0	0	0	2	0	0
1	19	1	1								1	6	6	26	2	0	0	0	0	0	0	0	0	0	0	0	0	0
1	22	2	1								2	3.5	7	2	3	0	0	0	0	5	0	3	1	0	2	3	0	0
1	21	4	1								1	1	1	12	3	0	0	0	0	0	0	0	0	0	0	0	0	0
1	21	4						1			1	1	1	50	32	1	1	1	1	0	0	0	0	0	0	0	0	0
1	18	1	1								11	9.54545	105	2	1	0	0	0	0	29	0	18	5	6	0	18	5	6
1	22	4	1								3	9	27	6	10	0	0	0	0	7	0	6	1	0	0	6	1	0
1	18	1	1								2	1	2	54	34	1	1	1	1	0	0	0	0	0	0	0	0	0
1	21	4	1								5	6.6	33	21	17	0	0	0	0	2	0	1	1	0	1	1	0	0
1	20	3	1								2	7.5	15	14	24	0	1	1	1	2	0	2	0	0	0	2	0	0
1	19	2	1								2	3.5	7	5	4	0	0	0	0	0	0	0	0	0	0	0	0	0
1	21	4		1							5	6.6	33	8	0	0	0	0	0	11	1	5	2	2	4	5	0	2
1	19	2	1								6	4	24	16	4	0	0	0	0	1	0	0	1	0	0	0	1	0
1	19	1	1								5	6.2	31	15	29	0	1	1	1	8	0	6	0	2	0	6	0	2
1	21	3	1								6	10	60	22	10	0	0	0	0	24	2	21	1	0	2	21	1	0
1	19	2	1								5	9	45	12	7	0	0	0	0	11	0	7	4	0	1	7	3	0
1	19	2	1								9	7.22222	65	11	4	0	0	0	0	18	3	9	5	1	3	9	5	1
1	21	3	1								2	11	22	8	11	0	0	0	0	4	0	2	0	2	0	2	0	2
1	22	3	1								3	6	18	40	12	1	0	1	1	17	0	7	2	8	0	7	2	8
1	22	5					1				1	1	1	28	48	0	1	1	1	0	0	0	0	0	0	0	0	0
1	20	2	1								3	5	15	2	7	0	0	0	0	11	0	6	1	4	0	6	1	4
1	21	3	1								1	3	3	60	46	1	1	1	1	0	0	0	0	0	0	0	0	0
1	24	5	1								4	1.75	7	15	8	0	0	0	0	0	0	0	0	0	0	0	0	0
1	19	2			1						8	9.875	79	13	23	0	0	0	0	42	12	13	7	6	17	13	6	6
1	22	4	1								1	6	6	12	13	0	0	0	0	1	0	0	1	0	0	0	1	0
1	19	2						1			2	1.5	3	24	8	0	0	0	0	0	0	0	0	0	0	0	0	0
1	19	1	1								3	4.66667	14	28	29	0	1	1	1	11	0	7	2	2	0	7	2	2
1	19	2	1								3	4.33333	13	22	9	0	0	0	0	0	0	0	0	0	0	0	0	0
1	21	3	1								6	2.83333	17	12	4	0	0	0	0	3	0	2	0	1	0	2	0	1
1	22	4	1								3	5.33333	16	16	13	0	0	0	0	4	0	1	2	0	1	1	2	0
1	18	1	1								2	2.5	5	14	38	0	1	1	1	2	1	0	0	1	1	0	0	1
1	21	3	1								3	2.66667	8	8	8	0	0	0	0	0	0	0	0	0	0	0	0	0
1	20	3	1		1						7	5.57143	39	24	16	0	0	0	0	16	1	11	2	2	2	11	1	2
1	20	3				1					2	3	6	4	5	0	0	0	0	1	0	1	0	0	0	1	0	0
1	18	1	1								3	7.33333	22	38	29	1	1	1	1	5	0	4	1	0	0	4	1	0
1	24	5	1								7	2.14286	15	10	10	0	0	0	0	0	0	0	0	0	0	0	0	0
1	18	1	1								1	5	5	44	7	1	0	1	1	1	0	1	0	0	0	1	0	0
1	22	4		1		1					2	1	2	8	2	0	0	0	0	0	0	0	0	0	0	0	0	0
1	19	1	1								2	2	4	17	32	0	1	1	1	0	0	0	0	0	0	0	0	0
1	20	2	1								7	3.42857	24	6	7	0	0	0	0	6	0	6	0	0	0	6	0	0
1	21	4		1							2	4.5	9	7	14	0	0	0	0	3	0	3	0	0	0	3	0	0
1	20	2	1								4	2.5	10	5	7	0	0	0	0	4	0	3	0	1	0	3	0	1
1	21	4	1								13	9.61538	125	8	12	0	0	0	0	54	5	36	10	3	5	36	10	3
1	25	4	1								6	5.83333	35	16	7	0	0	0	0	15	0	8	4	3	1	8	3	3
1	19	1			1						1	1	1	30	39	0	1	1	1	0	0	0	0	0	0	0	0	0
1	21	3	1								4	4.75	19	28	12	0	0	0	0	22	4	6	8	2	7	6	7	2
1	18	1	1								4	5.5	22	27	10	0	0	0	0	6	1	3	2	0	1	3	2	0
1	20	2	1								3	1	3	12	5	0	0	0	0	0	0	0	0	0	0	0	0	0
1	19	1						1			2	3.5	7	48	33	1	1	1	1	1	0	1	0	0	0	1	0	0
1	20	3						1			1	4	4	29	6	0	0	0	0	5	0	2	2	1	0	2	2	1
1	19	1	1								3	5	15	2	4	0	0	0	0	4	0	3	1	0	0	3	1	0
1	18	1				1					1	10	10	6	14	0	0	0	0	0	0	0	0	0	0	0	0	0
1	20	3	1			1					2	4	8	28	22	0	0	0	0	0	0	0	0	0	0	0	0	0
1	20	2	1								3	5.33333	16	20	23	0	0	0	0	0	0	0	0	0	0	0	0	0
1	20	2	1								9	4.88889	44	15	12	0	0	0	0	2	0	1	0	1	0	1	0	1
1	19	1	1								2	2.5	5	10	12	0	0	0	0	1	0	0	1	0	0	0	1	0
1	20	2	1								3	5.33333	16	15	13	0	0	0	0	12	0	10	0	2	0	10	0	2
1	20	3	1								3	2.66667	8	23	5	0	0	0	0	3	0	3	0	0	0	3	0	0
1	21	4	1								2	7.5	15	10	0	0	0	0	0	6	0	3	0	3	0	3	0	3
1	21	4	1								1	1	1	4	7	0	0	0	0	0	0	0	0	0	0	0	0	0
1	18	1	1								1	3	3	13	6	0	0	0	0	0	0	0	0	0	0	0	0	0
1	21	4	1								4	6.25	25	18	12	0	0	0	0	9	1	5	0	3	1	5	0	3
1	19	3	1								6	4	24	6	4	0	0	0	0	10	2	5	2	1	2	5	2	1
1	20	2	1								5	6	30	31	14	0	0	0	0	6	0	6	0	0	0	6	0	0
1	19	2	1								2	7	14	35	19	1	0	1	1	4	0	2	2	0	1	2	1	0
1	20	1						1			1	1	1	19	23	0	0	0	0	0	0	0	0	0	0	0	0	0
1	20	3	1								1	1	1	0	4	0	0	0	0	0	0	0	0	0	0	0	0	0
1	20	2	1								2	7	14	4	5	0	0	0	0	1	0	1	0	0	0	1	0	0
1	21	4	1								2	4	8	37	18	1	0	1	1	2	1	1	0	0	1	1	0	0
1	21	3	1	1							2	3.5	7	11	18	0	0	0	0	2	0	2	0	0	0	2	0	0
1	20	3	1								2	4	8	9	5	0	0	0	0	0	0	0	0	0	0	0	0	0
1	19	2	1								1	5	5	9	0	0	0	0	0	1	0	1	0	0	0	1	0	0
1	20	3	1								4	5.25	21	41	36	1	1	1	1	8	0	4	0	4	0	4	0	4
1	19	1		1		1					4	7.25	29	17	28	0	1	1	1	4	0	3	1	0	1	3	0	0
1	19	2	1								8	5.75	46	40	24	1	1	1	1	36	4	15	11	6	4	15	11	6
1	21	4	1								4	3.75	15	25	7	0	0	0	0	3	0	3	0	0	0	3	0	0
1	21	4	1								3	2.66667	8	3	3	0	0	0	0	0	0	0	0	0	0	0	0	0
1	20	3	1								4	7.75	31	11	8	0	0	0	0	3	2	0	1	0	2	0	1	0
1	22	4	1								6	7.83333	47	19	9	0	0	0	0	15	4	9	2	0	4	9	2	0
1	25	5	1								2	5.5	11	23	25	0	1	1	1	10	1	4	2	3	1	4	2	3
1	21	3	1								1	1	1	16	22	0	0	0	0	0	0	0	0	0	0	0	0	0
1	20	3	1								6	1.83333	11	21	9	0	0	0	0	2	0	2	0	0	0	2	0	0
1	18	1		1							2	2	4	10	20	0	0	0	0	1	1	0	0	0	1	0	0	0
1	19	1		1		1					1	5	5	15	19	0	0	0	0	0	0	0	0	0	0	0	0	0
1	19	1	1								5	5.8	29	11	6	0	0	0	0	14	1	9	2	2	1	9	2	2
1	18	1	1								4	6.5	26	33	23	0	0	0	0	6	2	1	3	0	2	1	3	0
1	21	4	1								6	7	42	16	6	0	0	0	0	6	3	2	1	0	3	2	1	0
1	20	3	1								1	5	5	51	57	1	1	1	1	2	0	1	0	1	0	1	0	1
1	20	3	1								2	7	14	13	21	0	0	0	0	5	1	4	0	0	1	4	0	0
1	19	2	1								2	4.5	9	11	3	0	0	0	0	11	1	6	2	0	2	7	2	0
1	21	4	1								4	2.25	9	14	3	0	0	0	0	0	0	0	0	0	0	0	0	0
1	19	2	1								5	4.6	23	10	12	0	0	0	0	11	0	9	1	1	0	9	1	1
1	20	3	1								6	9	54	20	10	0	0	0	0	15	0	12	3	0	0	12	3	0
1	22	4	1								1	1	1	23	24	0	1	1	1	0	0	0	0	0	0	0	0	0
1	18	1	1								2	4	8	8	13	0	0	0	0	0	0	0	0	0	0	0	0	0
1	19	1	1								4	10.75	43	12	11	0	0	0	0	9	0	8	1	0	0	8	1	0
1	20	3	1								1	3	3	43	33	1	1	1	1	0	0	0	0	0	0	0	0	0
1	21	3	1								6	3.16667	19	11	2	0	0	0	0	5	1	1	3	0	2	1	2	0
1	20	2	1								7	6	42	6	10	0	0	0	0	0	0	0	0	0	0	0	0	0
0	21	4	1								12	17.25	207	11	2	0	0	0	0	14	2	11	0	1	2	11	0	1
0	20	2	1								7	9.71429	68	7	3	0	0	0	0	15	3	3	4	5	3	3	4	5
0	20	2						1			1	24	24	18	5	0	0	0	0	4	0	1	0	3	0	1	0	3
0	24	5	1								4	2.5	10	11	9	0	0	0	0	1	0	1	0	0	0	1	0	0
0	21	4	1								3	4	12	27	19	0	0	0	0	3	0	0	2	1	0	0	2	1
0	19	1	1								5	3.6	18	7	0	0	0	0	0	0	0	0	0	0	0	0	0	0
0	23	3			1						1	4	4	9	4	0	0	0	0	0	0	0	0	0	0	0	0	0
0	20	2					1				2	5	10	12	23	0	0	0	0	1	0	0	1	0	0	0	1	0
0	21	3	1								7	11.2857	79	5	2	0	0	0	0	10	0	6	1	3	1	6	0	3
0	21	3	1								9	8.11111	73	30	14	0	0	0	0	5	2	3	0	0	2	3	0	0
0	18	1	1								2	7	14	18	17	0	0	0	0	1	1	0	0	0	1	0	0	0
0	22	3	1								4	9.25	37	23	12	0	0	0	0	9	0	5	3	1	0	5	3	1
0	21	3	1								4	11.25	45	3	0	0	0	0	0	13	0	6	1	6	0	6	1	6
0	21	4		1				1			3	9.66667	29	14	12	0	0	0	0	3	0	0	0	3	0	0	0	3
0	20	2	1								4	4.25	17	36	34	1	1	1	0	21	4	10	3	4	4	10	3	4
0	19	1	1								6	7.33333	44	21	11	0	0	0	0	2	0	2	0	0	0	2	0	0
0	22	4	1								4	2.25	9	39	28	1	1	1	0	1	0	1	0	0	0	1	0	0
0	20	3						1			4	4.5	18	18	11	0	0	0	0	1	0	1	0	0	0	1	0	0
0	21	3	1								5	1.8	9	20	7	0	0	0	0	0	0	0	0	0	0	0	0	0
0	20	2	1								5	5.8	29	10	8	0	0	0	0	2	0	1	0	0	1	1	0	0
0	19	1	1								6	8	48	27	30	0	1	1	0	19	3	5	4	3	8	6	2	3
0	24	3	1								6	5.83333	35	30	13	0	0	0	0	6	4	0	1	1	4	0	1	1
0	19	2	1								5	5	25	7	5	0	0	0	0	1	0	1	0	0	0	1	0	0
0	21	3	1								5	6.6	33	4	2	0	0	0	0	3	0	1	2	0	2	1	0	0
0	18	1	1								8	7.875	63	18	17	0	0	0	0	10	1	7	2	0	1	7	2	0
0	18	1	1								12	13.5	162	24	14	0	0	0	0	24	7	11	2	4	7	11	2	4
0	21	3	1								7	14	98	7	1	0	0	0	0	9	3	6	0	0	3	6	0	0
0	22	5	1								8	9.875	79	7	2	0	0	0	0	1	0	1	0	0	0	1	0	0
0	21	4	1								4	20	80	4	0	0	0	0	0	2	1	0	1	0	1	0	1	0
0	20	2	1								7	11.8571	83	27	24	0	1	1	0	24	4	17	2	1	4	17	2	1
0	21	3	1								7	10	70	20	30	0	1	1	0	24	4	16	2	2	4	16	2	2
0	20	2	1								7	14.5714	102	23	22	0	0	0	0	25	3	11	3	8	3	11	3	8
0	20	2	1								3	3.66667	11	12	4	0	0	0	0	3	1	2	0	0	1	2	0	0
0	21	4	1								5	5.8	29	17	9	0	0	0	0	6	1	3	0	0	3	3	0	0
0	18	1	1								1	6	6	12	1	0	0	0	0	5	2	2	1	0	2	2	1	0
0	19	1	1								1	8	8	16	8	0	0	0	0	8	3	2	3	0	3	2	3	0
0	20	4		1							4	10	40	5	6	0	0	0	0	2	0	1	0	1	0	1	0	1
0	23	3	1								2	8	16	19	13	0	0	0	0	1	0	0	0	0	1	0	0	0
0	19	1			1						3	3.33333	10	29	12	0	0	0	0	5	0	4	1	0	0	4	1	0
0	19	1	1								1	3	3	6	32	0	1	1	0	0	0	0	0	0	0	0	0	0
0	19	2	1								9	10.8889	98	3	1	0	0	0	0	9	3	4	2	0	3	4	2	0
0	19	2						1			2	7	14	31	16	0	0	0	0	0	0	0	0	0	0	0	0	0
0	18	1	1								6	11.1667	67	45	33	1	1	1	0	16	8	6	1	1	8	6	1	1
0	19	2					1				3	11.3333	34	3	0	0	0	0	0	2	0	1	1	0	1	1	0	0
0	22	4	1								14	10.7143	150	10	16	0	0	0	0	17	3	8	4	2	4	8	3	2
0	19	2	1								5	7.6	38	11	13	0	0	0	0	0	0	0	0	0	0	0	0	0
0	20	2	1								2	7	14	20	8	0	0	0	0	10	2	5	2	1	2	5	2	1
0	23	4						1			1	12	12	45	5	1	0	1	0	0	0	0	0	0	0	0	0	0
0	21	3	1								2	1	2	12	3	0	0	0	0	0	0	0	0	0	0	0	0	0
0	19	2	1								1	5	5	12	0	0	0	0	0	0	0	0	0	0	0	0	0	0
0	20	2	1								3	3.66667	11	5	0	0	0	0	0	0	0	0	0	0	0	0	0	0
0	18	1	1								2	12.5	25	36	26	1	1	1	0	7	0	4	3	0	1	4	2	0
0	22	4	1								4	12	48	5	1	0	0	0	0	0	0	0	0	0	0	0	0	0
0	19	1	1								1	1	1	12	0	0	0	0	0	0	0	0	0	0	0	0	0	0
0	20	3	1								1	2	2	9	7	0	0	0	0	0	0	0	0	0	0	0	0	0
0	20	3			1						4	7.25	29	39	27	1	1	1	0	5	0	5	0	0	0	5	0	0
0	21	2	1								4	5	20	29	20	0	0	0	0	4	0	4	0	0	0	4	0	0
0	18	1	1								2	10.5	21	30	24	0	1	1	0	2	0	2	0	0	0	2	0	0
0	20	1	1								6	9.83333	59	3	0	0	0	0	0	5	0	4	1	0	0	4	1	0
0	21	3	1								1	1	1	9	3	0	0	0	0	0	0	0	0	0	0	0	0	0
0	19	1	1								1	2	2	6	1	0	0	0	0	0	0	0	0	0	0	0	0	0
0	20	3						1			3	7.66667	23	19	5	0	0	0	0	4	1	3	0	0	1	3	0	0
0	20	4	1								1	1	1	10	1	0	0	0	0	0	0	0	0	0	0	0	0	0
0	18	1						1			2	8	16	25	14	0	0	0	0	2	0	2	0	0	0	2	0	0
0	19	1	1								3	6.33333	19	7	7	0	0	0	0	1	0	1	0	0	0	1	0	0
0	20	2	1								1	1	1	18	14	0	0	0	0	0	0	0	0	0	0	0	0	0
0	18	1	1								1	1	1	19	9	0	0	0	0	0	0	0	0	0	0	0	0	0
0	18	1	1								4	5	20	12	5	0	0	0	0	5	0	4	1	0	0	4	1	0
0	21	4					1				4	7.5	30	18	13	0	0	0	0	7	0	2	5	0	4	2	1	0
0	18	1	1								5	6	30	1	0	0	0	0	0	2	2	0	0	0	2	0	0	0
0	22	4	1								3	9	27	5	2	0	0	0	0	0	0	0	0	0	0	0	0	0
0	19	2						1			1	1	1	21	15	0	0	0	0	0	0	0	0	0	0	0	0	0
0	18	1	1								10	12.2	122	16	12	0	0	0	0	51	9	25	10	5	11	25	10	5
0	20	2						1			1	4	4	37	42	1	1	1	0	0	0	0	0	0	0	0	0	0
0	25	1		1							2	1	2	9	11	0	0	0	0	0	0	0	0	0	0	0	0	0
0	18	1	1								6	10.5	63	37	22	1	0	1	0	18	3	14	0	1	3	14	0	1
0	18	1	1								4	13.25	53	31	40	0	1	1	0	19	4	12	3	0	4	12	3	0
0	18	1	1						1		5	12	60	5	4	0	0	0	0	2	1	1	0	0	1	1	0	0
0	19	1	1								2	4	8	26	32	0	1	1	0	7	1	2	2	2	1	2	2	2
0	19	1	1								1	3	3	35	23	1	0	1	0	2	0	1	1	0	0	1	1	0
0	22	1						1			1	6	6	34	19	1	0	1	0	3	0	2	0	1	0	2	0	1
0	21	4						1			4	7.5	30	10	0	0	0	0	0	9	1	6	1	1	2	6	0	1
0	19	1	1								2	12.5	25	7	7	0	0	0	0	11	0	5	5	1	1	5	4	1
0	20	3	1								5	11.4	57	20	7	0	0	0	0	19	2	12	2	1	4	12	2	1
0	19	1	1								1	2	2	8	2	0	0	0	0	0	0	0	0	0	0	0	0	0
0	20	4	1	1							3	6	18	39	20	1	0	1	0	2	2	0	0	0	2	0	0	0
0	19	1	1								1	8	8	11	4	0	0	0	0	2	0	1	1	0	0	1	1	0
0	20	2					1				1	8	8	6	0	0	0	0	0	1	0	1	0	0	0	1	0	0
0	20	3	1								10	13.7	137	16	10	0	0	0	0	17	1	8	2	6	1	8	2	6
0	18	1	1			1					2	6.5	13	20	0	0	0	0	0	3	2	1	0	0	2	1	0	0
0	19	1	1								3	8.33333	25	13	6	0	0	0	0	0	0	0	0	0	0	0	0	0
0	19	2	1								5	9.6	48	0	0	0	0	0	0	12	4	8	0	0	4	8	0	0
0	19	1	1								2	4	8	28	13	0	0	0	0	0	0	0	0	0	0	0	0	0
0	19	2	1								3	15	45	10	5	0	0	0	0	15	7	7	0	1	7	7	0	1
0	18	1	1								5	8	40	38	11	1	0	1	0	13	1	12	0	0	1	12	0	0
0	18	1	1								5	8.6	43	54	56	1	1	1	0	0	0	0	0	0	0	0	0	0
0	18	1	1								4	4.75	19	48	4	1	0	1	0	0	0	0	0	0	0	0	0	0
0	19	1	1								4	15.75	63	20	5	0	0	0	0	14	4	7	3	0	5	7	2	0
0	19	1	1								3	10	30	23	18	0	0	0	0	5	2	2	0	1	2	2	0	1
0	20	2	1								8	13.125	105	6	1	0	0	0	0	3	0	3	0	0	0	3	0	0
0	21	3	1								6	9.16667	55	7	4	0	0	0	0	14	1	8	5	0	1	8	5	0
0	21	3	1								2	1.5	3	35	0	1	0	1	0	0	0	0	0	0	0	0	0	0
0	19	2	1								3	9.33333	28	44	15	1	0	1	0	2	0	2	0	0	0	2	0	0
0	18	1	1								4	9	36	18	7	0	0	0	0	2	1	0	0	1	1	0	0	1
0	18	1	1								5	8.8	44	44	40	1	1	1	0	23	6	8	5	4	6	8	5	4
0	20	2	1								1	5	5	36	8	1	0	1	0	0	0	0	0	0	0	0	0	0
0	20	2	1								1	8	8	19	12	0	0	0	0	1	1	0	0	0	1	0	0	0
0	19	2	1								2	2.5	5	18	11	0	0	0	0	5	0	1	3	1	0	1	3	1
0	19	2	1								5	3.8	19	8	13	0	0	0	0	8	3	2	3	0	4	2	2	0
0	19	1	1								5	8.8	44	12	9	0	0	0	0	0	0	0	0	0	0	0	0	0
0	19	1	1								6	10.1667	61	25	10	0	0	0	0	17	6	6	3	2	6	6	3	2
0	19	1					1				3	5.66667	17	29	23	0	0	0	0	2	1	1	0	0	1	1	0	0
0	19	1	1								1	18	18	13	7	0	0	0	0	5	3	1	0	1	3	1	0	1
0	20	2	1								3	6.66667	20	15	4	0	0	0	0	3	0	2	1	0	0	2	1	0
0	18	1	1								1	10	10	18	29	0	1	1	0	3	2	1	0	0	2	1	0	0
0	18	1		1							1	3	3	15	12	0	0	0	0	0	0	0	0	0	0	0	0	0
0	22	4						1			2	4	8	20	36	0	1	1	0	1	0	0	0	1	0	0	0	1
0	20	3	1								5	11	55	24	14	0	0	0	0	6	0	5	0	1	0	5	0	1
0	19	1	1								3	17.3333	52	7	7	0	0	0	0	2	1	1	0	0	1	1	0	0
0	19	1	1								4	9.25	37	13	1	0	0	0	0	7	1	5	0	1	1	5	0	1
0	20	2	1								3	12.6667	38	28	10	0	0	0	0	6	1	5	0	0	1	5	0	0
0	20	2	1								2	2	4	45	25	1	1	1	0	1	0	0	0	0	1	0	0	0
0	18	1	1								7	18.2857	128	23	11	0	0	0	0	1	0	1	0	0	0	1	0	0
0	19	1	1								6	11.5	69	15	10	0	0	0	0	27	7	14	6	0	7	14	6	0
0	21	3	1								3	2	6	26	20	0	0	0	0	4	2	2	0	0	2	2	0	0
0	19	1	1								2	4	8	24	2	0	0	0	0	0	0	0	0	0	0	0	0	0
0	23	5	1								3	10.3333	31	9	14	0	0	0	0	9	0	2	2	5	1	2	1	5
0	20	3						1			3	7.33333	22	23	5	0	0	0	0	1	0	1	0	0	0	1	0	0
0	18	1	1								1	15	15	10	41	0	1	1	0	0	0	0	0	0	0	0	0	0
0	20	2	1		1						3	10.3333	31	13	3	0	0	0	0	5	1	1	1	0	4	1	0	0
0	21	3	1								6	10.6667	64	44	17	1	0	1	0	7	1	4	2	0	1	4	2	0
0	21	3	1								4	2.75	11	12	6	0	0	0	0	1	0	1	0	0	0	1	0	0
0	18	1						1			4	9.25	37	22	13	0	0	0	0	8	2	1	2	3	2	1	2	3
0	20	3	1								3	6.66667	20	33	28	0	1	1	0	9	1	5	2	1	1	5	2	1
0	20	2	1								2	13.5	27	9	7	0	0	0	0	2	1	1	0	0	1	1	0	0
0	19	1	1								1	2	2	23	16	0	0	0	0	0	0	0	0	0	0	0	0	0
0	19	2	1								1	10	10	18	5	0	0	0	0	0	0	0	0	0	0	0	0	0
0	20	2	1								7	8.42857	59	30	18	0	0	0	0	9	0	7	0	2	0	7	0	2
0	19	1	1								2	7.5	15	22	5	0	0	0	0	3	0	3	0	0	0	3	0	0
0	21	3						1			2	8.5	17	36	16	1	0	1	0	5	1	3	0	1	1	3	0	1
0	19	1	1								1	9	9	16	28	0	1	1	0	4	0	3	0	1	0	3	0	1
0	18	1	1								2	12.5	25	14	3	0	0	0	0	2	0	2	0	0	0	2	0	0
0	18	1	1								2	8.5	17	31	28	0	1	1	0	9	5	1	3	0	5	1	3	0
0	21	4	1								2	3.5	7	33	15	0	0	0	0	0	0	0	0	0	0	0	0	0
0	20	2	1								2	10	20	32	6	0	0	0	0	8	0	5	3	0	0	5	3	0
0	19	1	1		1						6	11.1667	67	19	20	0	0	0	0	12	5	2	0	5	5	2	0	5
0	19	1	1								1	8	8	15	22	0	0	0	0	0	0	0	0	0	0	0	0	0
0	19	1	1								3	21.6667	65	32	20	0	0	0	0	18	5	5	8	0	6	5	7	0
0	20	2	1								5	8.4	42	53	37	1	1	1	0	2	0	1	0	0	1	1	0	0
0	19	1	1								1	6	6	1	9	0	0	0	0	0	0	0	0	0	0	0	0	0
0	19	2	1								2	5	10	9	5	0	0	0	0	5	0	5	0	0	0	5	0	0
0	19	1	1								1	5	5	27	12	0	0	0	0	0	0	0	0	0	0	0	0	0
0	18	1	1								1	4	4	21	1	0	0	0	0	0	0	0	0	0	0	0	0	0
0	18	1	1								3	10	30	27	10	0	0	0	0	4	0	3	1	0	0	3	1	0
0	20	3	1								1	1	1	43	27	1	1	1	0	0	0	0	0	0	0	0	0	0
0	18	1	1								4	3.75	15	17	11	0	0	0	0	3	1	1	1	0	1	1	1	0
0	20	2	1								3	5.33333	16	19	14	0	0	0	0	4	0	2	2	0	2	2	0	0
0	20	2	1								2	6	12	44	33	1	1	1	0	7	1	5	0	1	1	5	0	1
0	21	3	1								3	6.33333	19	30	16	0	0	0	0	3	0	3	0	0	0	3	0	0
0	19	1	1								2	9	18	16	7	0	0	0	0	7	1	6	0	0	1	6	0	0
0	21	2						1	1		4	5.75	23	60	43	1	1	1	0	8	1	4	3	0	1	4	3	0
0	18	1	1								4	2.75	11	41	25	1	1	1	0	4	2	2	0	0	2	2	0	0
0	19	5	1								4	20	80	14	0	0	0	0	0	3	0	2	1	0	1	2	0	0
0	19	1	1								1	5	5	25	15	0	0	0	0	0	0	0	0	0	0	0	0	0
0	18	1	1								1	7	7	27	10	0	0	0	0	0	0	0	0	0	0	0	0	0
0	19	1	1								1	11	11	16	16	0	0	0	0	7	1	5	1	0	1	5	1	0
0	19	1	1						1		3	9.66667	29	26	8	0	0	0	0	1	0	0	1	0	0	0	1	0
0	24	3	1								4	5.25	21	4	4	0	0	0	0	4	1	1	0	2	1	1	0	2
0	21	3	1								2	4	8	24	5	0	0	0	0	0	0	0	0	0	0	0	0	0
0	21	4	1								2	7.5	15	10	0	0	0	0	0	0	0	0	0	0	0	0	0	0
0	19	1	1								2	5	10	15	4	0	0	0	0	0	0	0	0	0	0	0	0	0
0	19	1	1								5	6	30	30	9	0	0	0	0	2	0	2	0	0	0	2	0	0
0	19	1	1								4	3	12	28	15	0	0	0	0	4	0	3	0	1	0	3	0	1
0	18	1	1								1	11	11	22	5	0	0	0	0	0	0	0	0	0	0	0	0	0
0	18	1	1								3	11.6667	35	9	6	0	0	0	0	6	2	4	0	0	2	4	0	0
0	19	1	1								3	9	27	9	15	0	0	0	0	0	0	0	0	0	0	0	0	0
0	19	1	1								2	14	28	23	37	0	1	1	0	3	0	3	0	0	0	3	0	0
0	19	2	1								5	7.8	39	16	1	0	0	0	0	0	0	0	0	0	0	0	0	0
1	21	4	1								4	8.25	33	11	11	0	0	0	0	19	3	10	3	3	3	10	3	3
1	21	3	1								3	4	12	23	11	0	0	0	0	0	0	0	0	0	0	0	0	0
1	18	1	1								2	1	2	26	37	0	1	1	1	0	0	0	0	0	0	0	0	0
1	23	5	1								8	3.25	26	9	3	0	0	0	0	0	0	0	0	0	0	0	0	0
1	20	3	1								2	3.5	7	12	10	0	0	0	0	0	0	0	0	0	0	0	0	0
1	18	1	1								1	1	1	6	3	0	0	0	0	0	0	0	0	0	0	0	0	0
1	20	3	1								6	1.83333	11	31	19	0	0	0	0	1	0	1	0	0	0	1	0	0
1	22	4	1								3	7.66667	23	26	24	0	1	1	1	14	1	8	2	3	1	8	2	3
1	19	1	1								2	1.5	3	18	26	0	1	1	1	1	0	1	0	0	0	1	0	0
1	18	1	1								4	6.5	26	12	16	0	0	0	0	12	1	6	5	0	2	6	4	0
1	22	4	1								1	5	5	45	53	1	1	1	1	2	0	1	1	0	1	1	0	0
1	18	1	1								6	6.66667	40	15	15	0	0	0	0	21	3	13	4	1	4	13	3	1
1	18	1						1			1	1	1	41	44	1	1	1	1	0	0	0	0	0	0	0	0	0
1	18	1	1								2	4	8	22	42	0	1	1	1	1	0	1	0	0	0	1	0	0
1	21	4	1								2	3	6	20	31	0	1	1	1	7	3	0	2	2	4	0	1	2
1	19	2		1							1	3	3	28	10	0	0	0	0	1	0	0	0	0	1	0	0	0
1	20	2	1								3	4	12	31	19	0	0	0	0	4	0	4	0	0	0	4	0	0
1	20	3	1								2	3.5	7	29	6	0	0	0	0	1	0	1	0	0	0	1	0	0
1	21	4	1								3	5	15	49	31	1	1	1	1	9	1	3	1	3	3	3	0	3
1	19	1	1								5	4.4	22	15	20	0	0	0	0	3	0	1	2	0	1	1	1	0
1	20	3	1								2	3.5	7	3	3	0	0	0	0	10	1	4	4	1	2	4	3	1
1	22	4	1								2	2.5	5	3	2	0	0	0	0	0	0	0	0	0	0	0	0	0
1	21	4	1								4	6.25	25	18	17	0	0	0	0	8	0	6	0	2	0	6	0	2
1	20	2	1								1	4	4	9	13	0	0	0	0	0	0	0	0	0	0	0	0	0
1	21	3	1								2	3.5	7	1	2	0	0	0	0	4	0	3	0	1	0	3	0	1
1	22	4	1								6	6	36	4	6	0	0	0	0	0	0	0	0	0	0	0	0	0
1	21	3		1							3	3.33333	10	25	5	0	0	0	0	6	0	4	0	2	0	4	0	2
1	20	2	1								5	5.2	26	24	24	0	1	1	1	2	0	2	0	0	0	2	0	0
1	21	3	1								3	2.33333	7	11	16	0	0	0	0	1	0	1	0	0	0	1	0	0
1	19	1	1								9	13	117	9	4	0	0	0	0	30	0	25	5	0	1	25	4	0
1	20	2	1								1	1	1	35	23	1	0	1	1	1	0	0	1	0	0	0	1	0
1	20	3	1								9	5.33333	48	29	17	0	0	0	0	29	5	20	4	0	5	20	4	0
1	21	4	1								4	6.25	25	32	16	0	0	0	0	2	0	1	1	0	1	1	0	0
1	18	1	1								1	5	5	0	10	0	0	0	0	0	0	0	0	0	0	0	0	0
1	19	1	1		1	1					4	4.25	17	13	18	0	0	0	0	6	1	4	1	0	1	4	1	0
1	19	1	1								3	7.33333	22	12	10	0	0	0	0	6	0	5	1	0	0	5	1	0
1	20	2	1								5	5	25	4	11	0	0	0	0	1	0	1	0	0	0	1	0	0
1	19	2	1								1	2	2	38	14	1	0	1	1	0	0	0	0	0	0	0	0	0
1	21	3	1								6	3.83333	23	49	26	1	1	1	1	21	2	9	5	5	2	9	5	5
1	21	3	1								4	1.75	7	6	6	0	0	0	0	0	0	0	0	0	0	0	0	0
1	22	4	1								2	3.5	7	20	13	0	0	0	0	1	0	1	0	0	0	1	0	0
1	21	3	1								4	2	8	23	28	0	1	1	1	0	0	0	0	0	0	0	0	0
1	19	2	1								1	4	4	25	11	0	0	0	0	1	0	1	0	0	0	1	0	0
1	19	1	1								5	5.4	27	16	20	0	0	0	0	3	0	2	0	1	0	2	0	1
1	19	1	1								3	4	12	3	4	0	0	0	0	1	0	0	1	0	1	0	0	0
1	20	3	1								3	5.66667	17	19	21	0	0	0	0	4	1	3	0	0	1	3	0	0
1	19	1	1								6	7.33333	44	25	11	0	0	0	0	28	0	19	9	0	1	19	8	0
1	22	4	1								4	5	20	16	5	0	0	0	0	0	0	0	0	0	0	0	0	0
1	19	1	1								2	2.5	5	2	4	0	0	0	0	1	0	1	0	0	0	1	0	0
1	18	1	1								1	7	7	28	29	0	1	1	1	6	0	3	2	1	0	3	2	1
1	19	1	1								2	5.5	11	17	40	0	1	1	1	29	6	6	8	3	14	7	5	3
1	21	3	1								2	2	4	12	1	0	0	0	0	1	0	0	1	0	0	0	1	0
1	19	1	1								2	5	10	8	5	0	0	0	0	3	0	3	0	0	0	3	0	0
1	19	1	1		1						4	5.5	22	3	5	0	0	0	0	3	0	3	0	0	0	3	0	0
1	22	4	1								2	5	10	44	25	1	1	1	1	1	0	1	0	0	0	1	0	0
1	20	2	1								3	5	15	12	5	0	0	0	0	0	0	0	0	0	0	0	0	0
1	20	2	1								4	2.5	10	23	22	0	0	0	0	5	0	2	1	1	1	2	1	1
1	21	3	1								3	5.33333	16	6	6	0	0	0	0	3	0	2	0	1	0	2	0	1
1	21	3	1								2	6	12	22	18	0	0	0	0	5	0	5	0	0	0	5	0	0
1	21	4	1								1	2	2	6	0	0	0	0	0	0	0	0	0	0	0	0	0	0
1	23	4	1								1	1	1	30	39	0	1	1	1	0	0	0	0	0	0	0	0	0
1	19	1	1								1	8	8	29	26	0	1	1	1	8	0	5	2	1	0	5	2	1
1	18	1	1								4	3.5	14	5	11	0	0	0	0	0	0	0	0	0	0	0	0	0
1	20	3	1								3	4.66667	14	17	12	0	0	0	0	3	0	2	0	1	0	2	0	1
1	19	2	1								3	3.66667	11	7	1	0	0	0	0	11	1	5	3	2	1	5	3	2
1	19	1	1								1	3	3	25	13	0	0	0	0	1	0	0	1	0	0	0	1	0
1	21	5						1			1	6	6	11	12	0	0	0	0	7	1	4	2	0	1	4	2	0
1	19	1	1								7	8.28571	58	10	11	0	0	0	0	5	2	1	2	0	2	1	2	0
1	22	4	1								2	1.5	3	23	9	0	0	0	0	0	0	0	0	0	0	0	0	0
1	20	2	1								1	3	3	22	11	0	0	0	0	0	0	0	0	0	0	0	0	0
1	19	1	1								2	6	12	14	31	0	1	1	1	2	0	0	1	1	1	0	0	1
1	21	2						1			1	24	24	36	43	1	1	1	1	3	0	2	0	1	0	2	0	1
1	21	4	1								3	3.66667	11	23	11	0	0	0	0	1	1	0	0	0	1	0	0	0
1	21	3	1								3	5.66667	17	33	20	0	0	0	0	4	0	1	3	0	1	1	2	0
1	20	2	1								5	6.6	33	13	7	0	0	0	0	3	0	3	0	0	0	3	0	0
1	18	1		1							3	4.66667	14	42	33	1	1	1	1	20	4	11	5	0	4	11	5	0
1	18	1	1								6	2.66667	16	34	19	1	0	1	1	0	0	0	0	0	0	0	0	0
1	19	2	1								5	5	25	15	4	0	0	0	0	16	3	7	4	2	3	7	4	2
1	19	1	1								1	3	3	15	11	0	0	0	0	1	0	0	1	0	1	0	0	0
1	19	1	1								3	3.66667	11	8	6	0	0	0	0	5	1	3	1	0	1	3	1	0
1	21	3	1								1	5	5	36	8	1	0	1	1	2	0	2	0	0	0	2	0	0
1	18	1	1								6	8.33333	50	10	12	0	0	0	0	7	3	3	1	0	3	3	1	0
1	18	1	1								1	2	2	9	4	0	0	0	0	0	0	0	0	0	0	0	0	0
1	21	4	1								7	8.57143	60	8	7	0	0	0	0	7	3	4	0	0	3	4	0	0
1	22	4	1								3	4	12	1	1	0	0	0	0	0	0	0	0	0	0	0	0	0
1	21	4	1								6	5.83333	35	7	6	0	0	0	0	11	0	8	0	3	0	8	0	3
1	22	4	1								4	1.25	5	33	12	0	0	0	0	0	0	0	0	0	0	0	0	0
1	19	2					1				1	1	1	50	23	1	0	1	1	0	0	0	0	0	0	0	0	0
1	21	4	1								2	2.5	5	10	2	0	0	0	0	2	0	2	0	0	0	2	0	0
1	22	4	1								1	2	2	39	16	1	0	1	1	0	0	0	0	0	0	0	0	0
1	18	1	1								2	25	50	2	6	0	0	0	0	3	1	2	0	0	1	2	0	0
1	20	2	1								3	9.66667	29	10	5	0	0	0	0	4	0	4	0	0	0	4	0	0
1	19	2	1								10	8.9	89	27	25	0	1	1	1	26	2	18	1	5	2	18	1	5
1	18	1	1								4	4.5	18	58	44	1	1	1	1	3	0	3	0	0	0	3	0	0
1	19	1			1						4	4.25	17	29	13	0	0	0	0	2	0	1	1	0	0	1	1	0
1	18	1	1					1	1		6	6.5	39	19	25	0	1	1	1	35	3	23	7	2	5	23	5	2
1	20	2	1								2	4	8	21	20	0	0	0	0	2	1	1	0	0	1	1	0	0
1	21	1	1								1	3	3	27	10	0	0	0	0	2	0	1	0	1	0	1	0	1
1	19	1	1								1	1	1	20	16	0	0	0	0	0	0	0	0	0	0	0	0	0
1	21	3	1								2	2.5	5	30	13	0	0	0	0	0	0	0	0	0	0	0	0	0
1	19	1	1								2	4	8	7	6	0	0	0	0	0	0	0	0	0	0	0	0	0
1	19	1	1								1	3	3	21	9	0	0	0	0	0	0	0	0	0	0	0	0	0
1	19	1	1								3	3.33333	10	21	9	0	0	0	0	3	1	0	0	2	1	0	0	2
1	21	4	1								2	3.5	7	54	26	1	1	1	1	5	1	1	1	2	2	1	0	2
1	20	3	1								6	7.5	45	16	6	0	0	0	0	9	0	8	0	1	0	8	0	1
1	19	1	1								3	5.33333	16	18	12	0	0	0	0	3	0	1	1	0	1	1	1	0
1	19	2	1								6	19.5	117	6	0	0	0	0	0	2	0	1	0	1	0	1	0	1
1	19	1	1								8	4	32	17	13	0	0	0	0	6	1	4	1	0	1	4	1	0
1	18	1	1								5	7.4	37	17	6	0	0	0	0	3	0	2	0	1	0	2	0	1
1	21	3	1								8	7	56	9	5	0	0	0	0	3	0	1	2	0	0	1	2	0
1	21	3	1								2	7	14	15	7	0	0	0	0	4	0	4	0	0	0	4	0	0
1	18	1	1								1	5	5	12	6	0	0	0	0	2	0	2	0	0	0	2	0	0
1	21	3	1								4	6.5	26	10	6	0	0	0	0	21	4	11	2	4	4	11	2	4
1	19	1	1								3	4.33333	13	42	34	1	1	1	1	3	0	1	2	0	0	1	2	0
1	22	4	1								2	8	16	39	26	1	1	1	1	26	6	9	8	3	7	9	7	3
1	19	2						1			5	4	20	12	10	0	0	0	0	2	1	1	0	0	1	1	0	0
1	19	2	1								2	2.5	5	29	24	0	1	1	1	1	1	0	0	0	1	0	0	0
1	21	4	1								1	4	4	7	7	0	0	0	0	0	0	0	0	0	0	0	0	0
1	20	3	1								4	5.5	22	7	4	0	0	0	0	0	0	0	0	0	0	0	0	0
1	19	1	1								4	5.25	21	13	4	0	0	0	0	8	0	8	0	0	0	8	0	0
1	19	2	1								5	3	15	32	19	0	0	0	0	2	0	2	0	0	0	2	0	0
1	20	2	1								4	4	16	35	32	1	1	1	1	9	2	7	0	0	2	7	0	0
1	18	1	1								3	6	18	22	11	0	0	0	0	10	2	6	1	1	2	6	1	1
